# Supplementary material for: The impact of coenzyme Q10 on metabolic and cardiovascular disease profiles in diabetic patients: A systematic review and meta‐analysis of randomized controlled trials
Source: Endocrinol Diabetes Metab. 2020 Mar 14;3(2):e00118. doi: 10.1002/edm2.118 (PMC7170462; doi:10.1002/edm2.118)
Supplement: Supplementary file 2 [file EDM2-3-e00118-s002.xlsx]

## Sheet: Sheet1
Domain	Authors	Domanico,2015	fallah, 2018	Kuhlman,2018	Hosseinzadeh,2015	Gholnari,2017	Heidari,2018	Merdadi, 2016	Pek, 2015	Raygan,2016	Yen, 2018	Yoo, 2018	Moazen, 2015
Reporting bias	1	1	1	1	1	1	1	1	1	1	1	1	1
	2	1	1	1	1	1	1	1	1	1	1	1	1
	3	1	1	1	1	1	1	1	1	1	1	1	1
	4	1	1	1	1	1	1	1	1	1	1	1	1
	5	1	1	1	1	1	1	1	1	1	1	1	1
	6	1	1	1	1	1	1	1	1	1	1	1	1
	7	1	1	1	1	1	1	1	1	1	1	1	1
	8	1	1	0	1	0	0	1	0	0	1	0	1
	9	0	1	1	0	1	1	1	1	1	1	1	1
	10	1	1	1	1	1	1	1	1	1	1	1	1
Score		9	10	9	9	9	9	10	9	9	10	9	10
External validity	11	0	1	0	0	0	0	0	0	0	0	0	1
	12	0	1	0	0	0	0	0	0	0	0	0	1
	13	0	0	0	0	0	0	0	0	0	0	0	1
Score		0	2	0	0	0	0	0	0	0	0	0	3
Internal validty	14	0	1	1	1	1	1	1	0	1	1	1	1
	15	0	1	1	1	1	1	1	1	1	1	1	0
	16	0	0	0	0	0	0	0	0	0	0	0	0
	17	0	1	0	0	1	0	0	0	0	0	0	0
	18	1	1	1	1	1	1	1	1	1	1	1	1
	19	0	1	0	0	0	1	1	1	1	0	0	1
	20	1	1	1	1	1	1	1	1	1	1	1	1
Score		2	6	4	4	5	5	5	4	5	4	4	4
Selection bias	21	0	1	1	1	1	1	1	1	1	1	1	1
	22	0	1	0	0	1	0	0	0	0	0	0	1
	23	1	1	1	1	1	1	1	1	1	1	1	1
	24	1	1	1	1	1	1	1	1	1	1	1	1
	25	1	1	1	1	1	1	1	1	1	1	1	1
	26	0	0	1	0	1	1	1	0	1	1	1	0
Score		3	5	5	4	6	5	5	4	5	5	5	5
	Overall	14	23	18	17	20	19	20	17	19	19	18	22
